# Supplementary material for: General and Specific Strategies Used to Facilitate Locomotor Maneuvers
Source: PLoS One. 2015 Jul 13;10(7):e0132707. doi: 10.1371/journal.pone.0132707 (PMC4500574; doi:10.1371/journal.pone.0132707)
Supplement: S1 Table — (XLSX) [file pone.0132707.s001.xlsx]

## Sheet: Subj demographics
Subj #	Lane width (m)	height (m)	leg length (m)	weight (kg)	age (yrs)	gender	*All R leg dominant
1	0.132	1.91	1.2	90.54	31	M
2	0.132	1.57	0.997	59.89	33	F
3	0.132	1.6256	0.956544	59.67	25	F
4	0.10989	1.7272	1.08699	75.4	35	F
5	0.132	1.8	1.11015	64.69	29	F
6	0.1538	1.9304	1.1387	109.2	23	M
7	0.1319	1.7018	1.008	63.17	27	F
8	0.1538	1.7272	1.0711	66.85	29	F
9	0.1319	1.6764	1.0051	70.24	24	F
10	0.1319	1.9558	1.1505	83.69	28	M
11	0.1319	1.7018	1.0368	57.98	32	F
12	0.1099	1.651	1.0364	57.27	23	F
13	0.1319	1.83	1.1571	83.57	23	M
14	0.1319	1.83	1.0591	79.35	23	M
mean	0.131914	1.7598	1.07239	72.965	27.5
stdev	0.0121772	0.118722	0.0713148	14.9971	4.14636

## Sheet: Reaction period
	Time (s)		Number steps
Subj #	Known	Unknown	Known	Unknown
1	-0.098	0.469	-0.3333	1.6667
2	0.033	0.498	0.1667	1.75
3	0.024	0.704	0	2.1667
4	0.123	0.605	0.5	1.75
5	-0.152	0.583	-1	2
6	0.043	0.577	0.5	2
7	0.203	0.666	0.9167	2.1667
8	0.015	0.685	0	2
9	0.116	0.545	0.5	1.6667
10	0.036	0.497	-0.25	1.5
11	0.098	0.713	0.1667	2.1667
12	-0.183	0.646	-0.8333	2.1667
13	-0.258	0.609	-0.6667	1.8182
14	-0.103	0.622	-0.5	1.9167
mean	-0.00735714	0.601357	-0.0595143	1.90965
stdev	0.132155	0.0783794	0.565604	0.220844
Time in seconds from "GO" signal to maneuver initiation (IC of n step)

## Sheet: MOS
	Control				Known						Unknown
Subj #	control L	control R	n-4 L	n-4 R	n-3 L	n-3 R	n-2 L	n-2 R	n-1 L	n-1 R	go-2 L	go-2 R	go-1 L	go-1 R
1	0.0863	0.0387	0.0754	0.0414	0.0919	0.0378	0.0812	0.0528	0.0711	0.0004	0.0773	0.0494	0.0957	0.0393
2	0.049	0.0615	0.0584	0.0751	0.0628	0.0673	0.0626	0.0788	0.0482	0.0592	0.0586	0.0733	0.053	0.0762
3	0.0652	0.0554	0.0689	0.0549	0.0619	0.0552	0.0691	0.063	0.0334	0.028	0.0721	0.0577	0.0688	0.061
4	0.0601	0.063	0.0622	0.0656	0.0578	0.059	0.073	0.0624	-0.0579	0.0008	0.065	0.0563	0.0505	0.0534
5	0.0762	0.0698	0.0809	0.0749	0.0808	0.079	0.1093	0.0996	0.0076	0.0402	0.0818	0.0744	0.0775	0.0751
6	0.0767	0.0505	0.091	0.0744	0.0988	0.0842	0.1281	0.0965	-0.0229	0.0325	0.1187	0.1041	0.1152	0.1139
7	0.0719	0.0766	0.0772	0.0786	0.0751	0.0787	0.0832	0.0856	0.0125	0.0767	0.0757	0.0791	0.0846	0.0765
8	0.0853	0.0637	0.0918	0.0637	0.0959	0.0878	0.1196	0.1221	0.0393	0.0426	0.0866	0.0698	0.0911	0.0686
9	0.0558	0.0601	0.0726	0.0703	0.0566	0.0684	0.0752	0.077	-0.0798	-0.0115	0.0445	0.0733	0.0654	0.0624
10	0.0899	0.063	0.0939	0.0626	0.1025	0.064	0.1061	0.0782	-0.041	-0.0141	0.0914	0.0693	0.0932	0.0636
11	0.072	0.0573	0.0951	0.0833	0.0947	0.0817	0.0936	0.0861	0.0509	0.0034	0.0775	0.0743	0.084	0.0695
12	0.0683	0.0551	0.069	0.0513	0.0665	0.0581	0.0692	0.0592	0.0447	0.0537	0.0767	0.0597	0.0761	0.0647
13	0.0802	0.0736	0.0916	0.08	0.0947	0.0789	0.0909	0.0894	0.0693	0.0265	0.1098	0.0885	0.131	0.0895
14	0.0801	0.0638	0.085	0.0695	0.0984	0.0694	0.0899	0.0712	0.0283	0.0408	0.0997	0.0771	0.0945	0.0753
mean	0.0726429	0.0608643	0.0795	0.0675429	0.0813143	0.06925	0.0893571	0.0801357	0.01455	0.0270857	0.0811	0.0718786	0.0843286	0.0706429
stdev	0.0119665	0.00957116	0.0122465	0.0119148	0.0172569	0.0137228	0.0200373	0.0184971	0.0475611	0.0277096	0.0195766	0.0139186	0.0220635	0.0172416
Margin of stability in meters

## Sheet: SW
	Control		Known								Unknown
Subj #	control L	control R	n-4 L	n-4 R	n-3 L	n-3 R	n-2 L	n-2 R	n-1 L	n-1 R	go-2 L	go-2 R	go-1 L	go-1 R
1	0.2401	0.2434	0.2116	0.2583	0.2417	0.2168	0.2339	0.2481	0.2622	0.234	0.2268	0.2585	0.2667	0.2213
2	0.2185	0.2247	0.2361	0.262	0.2546	0.2398	0.2325	0.2601	0.2551	0.2361	0.2353	0.2456	0.2376	0.2454
3	0.2304	0.2333	0.2299	0.2247	0.2296	0.2348	0.2392	0.2384	0.2391	0.2114	0.2326	0.2356	0.2389	0.2466
4	0.1906	0.1936	0.2148	0.2009	0.1951	0.1983	0.1994	0.1895	0.1727	0.2	0.2003	0.1797	0.1844	0.195
5	0.2463	0.2343	0.2423	0.2465	0.2557	0.2476	0.2697	0.2526	0.237	0.2798	0.2399	0.2432	0.2533	0.2441
6	0.257	0.2565	0.2573	0.2502	0.2603	0.2851	0.3072	0.2844	0.2425	0.3006	0.3316	0.2928	0.307	0.3259
7	0.2957	0.2807	0.2948	0.2899	0.2773	0.2956	0.2907	0.2915	0.2723	0.2957	0.2944	0.3016	0.2944	0.2902
8	0.2843	0.2902	0.2743	0.2792	0.2794	0.2708	0.2944	0.3046	0.2889	0.2765	0.2868	0.2912	0.2872	0.292
9	0.1865	0.2031	0.2478	0.2279	0.2241	0.239	0.2389	0.2342	0.2041	0.2309	0.2195	0.2317	0.2385	0.2196
10	0.2576	0.2441	0.2597	0.2861	0.2695	0.2568	0.2609	0.2917	0.2413	0.2351	0.2547	0.2598	0.2539	0.2493
11	0.2376	0.2315	0.2906	0.2576	0.2698	0.2743	0.2716	0.282	0.2744	0.2412	0.2633	0.2854	0.2732	0.2641
12	0.2157	0.2241	0.2224	0.2123	0.2166	0.2182	0.2345	0.2215	0.2054	0.2234	0.2477	0.2444	0.2488	0.2573
13	0.2568	0.2805	0.284	0.2758	0.2796	0.2923	0.2675	0.2982	0.2752	0.2851	0.3196	0.301	0.3488	0.3326
14	0.2542	0.2577	0.2526	0.2555	0.2751	0.2691	0.2831	0.2913	0.2552	0.2545	0.2994	0.2861	0.2967	0.2972
mean	0.240807	0.242693	0.2513	0.251921	0.252029	0.25275	0.258821	0.263436	0.244671	0.250307	0.26085	0.261186	0.266386	0.2629
stdev	0.0311713	0.0283932	0.0272722	0.027225	0.0267117	0.0299707	0.0301171	0.0341044	0.0322685	0.0319869	0.0395982	0.0343591	0.03956	0.0401485
Step width in meters

## Sheet: SL
	Control		Known								Unknown
Subj #	control L	control R	n-4 L	n-4 R	n-3 L	n-3 R	n-2 L	n-2 R	n-1 L	n-1 R	go-2 L	go-2 R	go-1 L	go-1 R
1	0.6885	0.7137	0.7154	0.6836	0.6876	0.7327	0.7221	0.7079	0.7034	0.7385	0.6869	0.7099	0.6693	0.7024
2	0.6114	0.6143	0.6008	0.5861	0.5848	0.5869	0.5449	0.5899	0.6063	0.5848	0.6101	0.6011	0.5916	0.5743
3	0.6303	0.6254	0.6198	0.6087	0.6081	0.6134	0.6152	0.5893	0.6026	0.5665	0.6075	0.5922	0.5975	0.568
4	0.7036	0.7265	0.6305	0.7219	0.6706	0.6785	0.6096	0.7122	0.6594	0.6295	0.6939	0.7259	0.6861	0.7193
5	0.6363	0.6412	0.5992	0.6251	0.534	0.5792	0.5019	0.4379	0.3182	0.4535	0.6584	0.6567	0.661	0.633
6	0.675	0.7281	0.629	0.5825	0.5817	0.6143	0.4525	0.4764	0.358	0.4634	0.4879	0.5163	0.5129	0.5153
7	0.6098	0.5947	0.6241	0.5643	0.5843	0.5923	0.6093	0.5586	0.527	0.5196	0.5987	0.5834	0.5931	0.5832
8	0.6339	0.6405	0.4962	0.5979	0.5479	0.4409	0.2066	0.3099	0.1877	0.2895	0.6259	0.6371	0.6157	0.634
9	0.6496	0.6606	0.6717	0.67	0.68	0.6482	0.676	0.6493	0.74	0.6491	0.6717	0.6361	0.646	0.6551
10	0.7328	0.719	0.6849	0.6861	0.6621	0.6971	0.6541	0.6222	0.6054	0.6462	0.7182	0.7022	0.7072	0.7137
11	0.654	0.6146	0.5987	0.597	0.6554	0.5173	0.546	0.5093	0.5846	0.4812	0.6536	0.6079	0.6565	0.5952
12	0.59	0.6332	0.6307	0.676	0.6111	0.6555	0.6066	0.6322	0.5827	0.6218	0.5882	0.6515	0.5981	0.6036
13	0.7282	0.7041	0.6924	0.7232	0.7023	0.6872	0.6989	0.6774	0.6142	0.6217	0.6773	0.7105	0.6396	0.6175
14	0.6708	0.6645	0.678	0.6731	0.6714	0.6591	0.6699	0.6782	0.6961	0.6566	0.661	0.6735	0.6732	0.67
mean	0.658157	0.662886	0.633671	0.642536	0.627236	0.621614	0.579543	0.582193	0.556114	0.56585	0.638521	0.643164	0.631986	0.627471
stdev	0.0438613	0.0466874	0.0546873	0.0537964	0.0549361	0.0766407	0.131549	0.114934	0.159374	0.114651	0.0583244	0.0593908	0.0506123	0.0599644
Step length in meters

## Sheet: ST
	Control		Known								Unknown
Subj #	control L	control R	n-4 L	n-4 R	n-3 L	n-3 R	n-2 L	n-2 R	n-1 L	n-1 R	go-2 L	go-2 R	go-1 L	go-1 R
1	0.5883	0.595	0.6	0.5983	0.58	0.6	0.61	0.5933	0.5633	0.625	0.5833	0.5967	0.56	0.5783
2	0.4883	0.52	0.4867	0.5017	0.4833	0.49	0.455	0.5117	0.4983	0.475	0.4733	0.5083	0.485	0.4817
3	0.51	0.53	0.5117	0.5183	0.505	0.525	0.49	0.505	0.455	0.4383	0.49	0.51	0.4917	0.49
4	0.6017	0.6017	0.5617	0.5933	0.57	0.5567	0.5333	0.605	0.535	0.575	0.59	0.5983	0.555	0.59
5	0.53	0.5267	0.5117	0.485	0.4383	0.4517	0.385	0.3267	0.355	0.47	0.5433	0.545	0.5233	0.4933
6	0.6	0.595	0.5367	0.5133	0.48	0.495	0.4283	0.3783	0.3	0.3767	0.4267	0.4067	0.4283	0.3967
7	0.4967	0.5	0.4883	0.4717	0.4667	0.49	0.4817	0.44	0.3783	0.465	0.5	0.4883	0.5017	0.48
8	0.5233	0.5433	0.4067	0.5	0.4133	0.3	0.2617	0.2883	0.2117	0.2817	0.52	0.5283	0.5167	0.53
9	0.525	0.5633	0.5167	0.5833	0.53	0.5783	0.515	0.6117	0.45	0.495	0.5133	0.5567	0.4817	0.5833
10	0.5817	0.595	0.58	0.565	0.57	0.5783	0.5783	0.545	0.475	0.54	0.595	0.5983	0.5717	0.5533
11	0.515	0.5317	0.4617	0.505	0.4767	0.4533	0.4333	0.47	0.3717	0.355	0.5067	0.5217	0.4967	0.5083
12	0.5067	0.5133	0.5217	0.525	0.505	0.5083	0.4967	0.4967	0.45	0.4783	0.4967	0.52	0.5017	0.505
13	0.6067	0.6133	0.6067	0.5983	0.585	0.56	0.5567	0.5667	0.5817	0.4967	0.55	0.54	0.54	0.55
14	0.5833	0.565	0.5783	0.5567	0.59	0.56	0.57	0.5767	0.565	0.495	0.58	0.555	0.5783	0.55
mean	0.546907	0.556664	0.526329	0.536779	0.513807	0.510471	0.485357	0.493936	0.442143	0.46905	0.526307	0.533807	0.516557	0.520707
stdev	0.0437828	0.03783	0.0560727	0.0444303	0.0578197	0.0767485	0.0906177	0.103174	0.10825	0.0878858	0.0495893	0.0505532	0.0413865	0.0522952
Step time in seconds

## Sheet: Hip
	Control		Known								Unknown
Subj #	control L	control R	n-4 L	n-4 R	n-3 L	n-3 R	n-2 L	n-2 R	n-1 L	n-1 R	go-2 L	go-2 R	go-1 L	go-1 R
1	12.5172	7.9615	13.2452	7.1597	10.9354	8.6191	12.7114	6.6485	1.1758	1.0154	9.7325	6.5984	7.589	2.8585
2	7.1596	12.4047	6.3194	11.1467	5.5372	9.3581	5.1766	11.2522	5.5634	8.6076	3.338	8.6964	2.4413	6.1297
3	1.2632	1.1295	1.3725	0.6884	0.0351	0.7085	-0.6803	-0.4673	-3.6798	-6.8453	-0.6936	-0.13	-0.9997	-1.5751
4	7.0014	10.4624	3.9274	8.0967	5.9385	4.1473	1.4493	6.8717	1.1562	6.821	6.6263	9.4512	3.938	8.3297
5	11.7837	9.8456	-0.1291	-6.4437	-11.3632	-8.3256	-9.2316	-22.5356	-17.7884	-9.7644	0.7558	0.7214	-3.1314	-6.2759
6
7	2.4983	2.5763	2.0609	1.8429	1.8266	-1.4056	-1.4056	1.141	-9.947	0.065	3.3334	3.2591	2.4301	2.7893
8	13.8805	14.3202	6.9187	-6.8935	-13.2319	-11.2922	-11.2922	-17.2784	-27.9349	-16.5481	11.1644	11.8381	10.9321	10.6782
9	1.9649	2.0659	-0.446	-5.5099	1.5403	-0.1036	-0.1036	-2.832	-20.2844	-7.0298	-5.2007	-11.9698	-15.7151	-5.3875
10	21.1658	24.2782	22.4559	20.8251	22.5637	19.4345	19.4345	24.3561	17.5026	22.2283	20.748	23.9346	20.4672	22.5015
11	12.0502	8.0795	5.2577	3.3371	-6.8955	-5.529	-5.529	-0.4829	-20.5372	-20.3964	9.8091	6.1949	9.776	6.2257
12	6.0686	7.2761	7.8263	5.3903	6.5533	4.3277	4.3277	5.1425	-3.2748	0.0069	2.6707	5.9233	3.9492	5.213
13
14	14.1894	16.4783	14.2439	15.9049	14.665	16.4323	13.5927	16.5252	11.8508	11.0897	14.0167	15.6812	13.493	15.7314
mean	9.29523	9.73985	6.92107	4.62873	3.17538	3.03096	2.37083	2.36175	-5.51647	-0.895842	6.35838	6.68323	4.59747	5.60154
stdev	5.99038	6.61759	6.78398	8.70777	10.3971	9.36706	9.29307	13.0036	14.0405	12.1002	7.12726	8.83849	9.14896	8.26288
Two subject’s hip angle data were excluded from analysis due to poor data capture. Joint angle convention was chosen such that extension was positive.
Maximum stance phase hip extension angle

## Sheet: Knee
	Control		Known								Unknown
Subj #	control L	control R	n-4 L	n-4 R	n-3 L	n-3 R	n-2 L	n-2 R	n-1 L	n-1 R	go-2 L	go-2 R	go-1 L	go-1 R
1	-2.7845	-5.5595	-1.5262	-5.0244	-3.1351	-4.976	-4.2071	-5.5691	-9.7494	-11.1274	-4.6421	-5.8234	-5.3082	-8.8032
2	-10.7139	-7.6957	-10.9171	-7.318	-11.4726	-6.9495	-13.132	-7.2261	-13.9981	-9.7924	-12.3061	-9.8125	-14.1158	-10.5131
3	-15.0975	-8.1702	-14.9361	-9.5589	-14.4575	-9.4776	-15.1092	-9.6449	-16.1166	-13.8984	-11.8049	-9.056	-13.9052	-9.5991
4	-7.617	-1.4293	-6.8394	-2.4659	-8.7855	-2.1228	-8.5436	-1.8648	-12.5402	-3.892	-8.8398	-1.5843	-9.91	-1.4686
5	-3.616	-1.1176	-15.4307	-16.2637	-21.2082	-19.0277	-20.9608	-25.1736	-33.1434	-27.6458	-14.6558	-10.89	-17.3631	-15.5725
6	-11.4295	-12.4327	-18.2858	-26.1813	-30.0927	-21.5703	-26.62	-35.6831	-40.3401	-31.8942	-30.9877	-35.6532	-34.7061	-33.1573
7	-3.8235	-6.0646	-7.4736	-6.8179	-4.1683	-8.0365	-6.3593	-6.0871	-12.0549	-9.94	-4.4814	-6.6808	-4.492	-6.763
8	-7.5754	-4.7871	-16.1235	-7.119	-14.8684	-22.3895	-28.1318	-30.0915	-42.1883	-35.7341	-7.1316	-4.5713	-8.0199	-5.4108
9	-9.9981	-8.8526	-11.9258	-11.7454	-18.9014	-8.9422	-13.7245	-16.6277	-35.3317	-16.6705	-15.2604	-23.7211	-27.3976	-15.8666
10	-5.9406	-8.839	-6.735	-9.7651	-6.7334	-6.4718	-5.513	-8.5189	-4.6996	-7.7368	-6.5996	-7.2407	-7.1487	-7.0669
11	-7.1932	-7.2976	-16.9139	-11.4979	-14.231	-14.5154	-19.3796	-13.8236	-28.2543	-22.0652	-7.6584	-8.5654	-7.3451	-7.5694
12	-13.3759	-9.1415	-11.0461	-8.0675	-11.4226	-8.6098	-14.2308	-10.3241	-17.9887	-12.5169	-12.817	-9.6999	-11.8795	-9.2719
13	-12.2871	-14.6996	-15.8336	-13.4608	-11.966	-16.9747	-15.3008	-14.6287	-16.1179	-22.12	-25.2096	-32.946	-28.3217	-27.2987
14	-7.0293	-14.1903	-6.9338	-14.3018	-7.4221	-13.728	-7.2604	-14.1481	-6.7682	-16.6614	-8.229	-14.8005	-8.1681	-15.1282
mean	-8.46296	-7.87695	-11.4943	-10.6848	-12.7761	-11.6994	-14.1766	-14.2437	-20.6637	-17.2639	-12.1874	-12.9318	-14.1486	-12.3921
stdev	3.80079	4.08144	4.99587	5.82698	7.17978	6.37058	7.55105	9.80514	12.6463	9.44979	7.64404	10.436	9.49716	8.63083
Maximum stance phase hip extension angle
Joint angle convention was chosen such that extension was positive.
Two subject’s hip angle data were excluded from analysis due to poor data capture.
